# Supplementary material for: Dietary Cottonseed Protein Substituting Fish Meal Induces Hepatic Ferroptosis Through SIRT1-YAP-TRFC Axis in Micropterus salmoides: Implications for Inflammatory Regulation and Liver Health
Source: Biology (Basel). 2025 Jun 23;14(7):748. doi: 10.3390/biology14070748 (PMC12292115; doi:10.3390/biology14070748)
Supplement: Supplementary file 1 [file biology-14-00748-s001.zip]

Archive with 1 entries (1 files):
- biology-3597485-Supplementary Materials.pdf
